# Supplementary material for: Protein Quality Changes of Vegan Day Menus with Different Plant Protein Source Compositions
Source: Nutrients. 2022 Mar 4;14(5):1088. doi: 10.3390/nu14051088 (PMC8912849; doi:10.3390/nu14051088)
Supplement: Supplementary file 1 [file nutrients-14-01088-s001.zip]

Archive with 2 entries (2 files):
- nutrients-1601714.xlsx
- Supplementary materials references.pdf
