# Supplementary material for: Protein Quality Changes of Vegan Day Menus with Different Plant Protein Source Compositions
Source: Nutrients. 2022 Mar 4;14(5):1088. doi: 10.3390/nu14051088 (PMC8912849; doi:10.3390/nu14051088)
Supplement: Supplementary file 1 [file nutrients-14-01088-s001.zip › nutrients-1601714.xlsx]

## Sheet: IAA, TPD, ID, and references
		Supplementary material
	Table S1: Amino acid and portien content, true protein digestibility and ileal indispensable amino acid digestibility for each food ingredient
			Indispensable Amino acid content (mg/g Crude Protein)									True ileal IAA Digestibility (TI IAAD)										REFERENCES
ID	Food name	Protein (g/100 g prod)	His	Ile	Leu	Lys	SAA	AAA	Thr	Trp	Val	His.	Ile.	Leu.	Lys.	SAA.	AAA.	Thr.	Trp.	Val.	% True Protein Digestibility (TPD)	Reference for protein content	Reference amino acid content	Reference Ileal Digestibility	Reference True protein Digestibility (TPD)
1	Almonds raw	21.15	25.4846	35.4245	69.3396	26.7925	17.5472	74.5283	1	9.95283	40.3302	0.826	0.826	0.826	0.826	0.826	0.826	0.826	0.826	0.826	0.826	USDA Database, ID 12061	USDA Database, ID 12061	Based on TPD	Boye et al. 2012
2	Apples, raw, golden delicious, with skin	0.28	17.8571	21.4286	50	46.4286	7.14286	28.5714	21.4286	3.57143	46.4286	0.522	0.522	0.522	0.522	0.522	0.522	0.522	0.522	0.522	0.522	USDA Database, ID 168202	USDA Database, ID 168202	From TPD, (Jørgensen et al. 2008)	(Jørgensen et al. 2008)
3	Avocados, raw	2	24.5	42	71.5	66	32.5	73	36.5	12.5	53.5	0.522	0.522	0.522	0.522	0.522	0.522	0.522	0.522	0.522	0.522	USDA Database, ID 171705	USDA Database, ID 171705	Based on TPD	Based on apple (Jørgensen et al. 2008)
4	Bananas, raw	1.09	70.6422	25.6881	62.3853	45.8716	15.5963	53.211	25.6881	8.25688	43.1193	0.522	0.522	0.522	0.522	0.522	0.522	0.522	0.522	0.522	0.522	USDA Database, ID 173944	USDA Database, ID 173944	Based on TPD	Based on apple (Jørgensen et al. 2008)
5	Beans, Black, cooked	8.86	27.8781	44.1309	79.9097	68.623	25.8465	82.2799	42.0993	11.851	52.3702	0.63	0.7	0.69	0.83	0.77	0.68	0.74	0.77	0.62	0.768	USDA Database, ID 175237	USDA Database, ID 175237	Average of 3 values (FAO 2011 Sub comitee P. 37 HUMANS, Ciuris et al. 2020). For details, see Table S2	FAO/ WHO 1991
6	Beets, cooked, boiled, drained	1.68	13.0952	29.7619	42.2619	35.7143	23.2143	52.381	29.1667	11.9048	35.119	0.806	0.806	0.806	0.806	0.806	0.806	0.806	0.806	0.806	0.806	USDA Database, ID 169146	USDA Database, ID 169146	Based on TPD of carrot (Jørgensen et al. 2008)	Based on carrot (Jørgensen et al. 2008)
7	Bread, whole-wheat, prepared from recipe	8.4	23.0952	37.381	68.3333	29.0476	38.3333	77.9762	29.5238	14.5238	44.6429	0.88	0.95	0.95	0.96	0.9	0.955	0.89	0.92	0.92	0.8	USDA Database, ID 172690	USDA Database, ID 172690	Subcomm FAO 2011, In rats. P28	Murlin et al, 1941
8	Broccoli, cooked, boiled, drained, with salt	2.38	26.4706	38.6555	61.7647	65.1261	31.0924	73.9496	40.3361	14.2857	57.9832	0.806	0.806	0.806	0.806	0.806	0.806	0.806	0.806	0.806	0.806	USDA Database, ID 11091	USDA Database, ID 11091	Based on TPD of carrot (Jørgensen et al. 2008)	Based on carrot (Jørgensen et al. 2008)
9	Cauliflower, fresh, cooked	1.84	20.1087	38.0435	58.1522	53.8043	25.5435	57.6087	36.413	13.0435	50	0.806	0.806	0.806	0.806	0.806	0.806	0.806	0.806	0.806	0.806	USDA Database, ID 168520	USDA Database, ID 168520	Based on TPD of carrot (Jørgensen et al. 2008)	Based on carrot (Jørgensen et al. 2008)
10	Cabbage, chinese (pak-choi), raw	1.5	17.3333	56.6667	58.6667	59.3333	17.3333	48.6667	32.6667	10	44	0.806	0.806	0.806	0.806	0.806	0.806	0.806	0.806	0.806	0.806	USDA Database, ID 170390	USDA Database, ID 170390	Based on TPD of carrot (Jørgensen et al. 2008)	Based on carrot (Jørgensen et al. 2008)
11	Carrots, cooked, boiled, drained, with salt	0.76	43.4211	82.8947	110.526	109.211	111.842	111.842	206.579	13.1579	73.6842	0.806	0.806	0.806	0.806	0.806	0.806	0.806	0.806	0.806	0.806	USDA Database, ID 169339	USDA Database, ID 169339	(Jørgensen et al. 2008)	(Jørgensen et al. 2008)
12	Chickpea (Cicer arietinum), cooked	8.86	27.539	42.8894	71.219	66.93	26.5237	78.4424	37.1332	9.59368	41.9865	0.85	0.814	0.795	0.6	0.718	0.809	0.725	0.85	0.759	0.853	USDA Database, ID 173799	USDA Database, ID 173799	Kashyap et al. 2019. TI IAAD in humans by dual isotope. His and Trp from TPD	Average of 4 values. For details, see Table S2
13	Corn, tortilla	5.7	31.0526	36.4912	124.737	28.5965	39.6491	91.4035	38.2456	7.36842	51.5789	0.84	0.84	0.84	0.76	0.86	0.84	0.76	0.78	0.84	0.84	USDA Database, ID 175036	USDA Database, ID 175036	Ciuris et al. 2020, the rest form TPD	Velasco et al, 2019
14	Lentils, cooked	9.02	28.1596	43.2373	72.5055	69.8448	21.6186	76.0532	35.8093	8.98004	49.6674	0.89	0.89	0.89	0.89	0.89	0.89	0.89	0.89	0.89	0.89	USDA Database, ID 175254	USDA Database, ID 175254	Based on TPD	Average of 3 values. For details, see Table S2
15	Mushroom Agaricus bisporus (Portobello)	3.28	19.8171	27.439	45.7317	33.5366	16.7683	51.8293	38.1098	13.7195	125	0.816	0.816	0.816	0.816	0.816	0.816	0.816	0.816	0.816	0.816	USDA Database, ID 169243	USDA Database, ID 169243	Based on TPD	Gonzalez 2020, 55 (in vitro)
16	Lettuce, green leaf, raw	1.36	16.1765	61.7647	58.0882	61.7647	23.5294	63.9706	43.3824	6.61765	51.4706	0.764	0.764	0.764	0.764	0.764	0.764	0.764	0.764	0.764	0.764	USDA Database, ID 169249	USDA Database, ID 169249	Based on TPD of kale (Jørgensen et al. 2008)	Based on kale (Jørgensen et al. 2008)
17	Oats, cooked	2.54	21.2598	45.6693	85.0394	53.1496	56.2992	95.6693	37.7953	15.748	62.9921	0.8948	0.9145	0.9257	0.8325	0.918	0.9038	0.8176	0.8001	0.8769	0.889	USDA Database, ID 173905	USDA Database, ID 173905	Han et al. 2019. In vivo, rats	Average of 4 values. For details, see Table S2
18	Pea Yellow (var. Salamanca), cooked	8.34	25.4	40.9333	66.3119	64.2652	8.18666	50.3479	63.8559	6.9	44.6173	0.716	0.795	0.79	0.621	0.561	0.806	0.668	0.716	0.774	0.716	USDA Database, ID 175257. Based on mature cooked split peas.	Kashyap et al. 2019	Kashyap et al. 2019. TID in humans by dual isotope. His and Trp from TPD	Kashyap et al. 2019. human, Dual-isotope technique
19	Onions, raw	1.1	12.7273	12.7273	22.7273	35.4545	5.45455	35.4545	19.0909	12.7273	19.0909	0.806	0.806	0.806	0.806	0.806	0.806	0.806	0.806	0.806	0.806	USDA Database, ID 170000	USDA Database, ID 170000	Based on TPD of carrot (Jørgensen et al. 2008)	Based on carrot (Jørgensen et al. 2008), rat assay
20	Onions, cooked, boiled, drained, without salt	1.36	16.1765	35.2941	35.2941	47.7941	25.7353	50.7353	24.2647	14.7059	22.7941	0.806	0.806	0.806	0.806	0.806	0.806	0.806	0.806	0.806	0.806	USDA Database, ID 170001	USDA Database, ID 170001	Based on TPD of carrot (Jørgensen et al. 2008)	Based on carrot (Jørgensen et al. 2008), rat assay
21	Peanut butter	22.2	25.0901	27.7477	69.8198	30.6757	22.2523	91.3964	23.6486	10.4054	35.2252	0.97	0.95	0.95	0.94	0.965	0.96	0.89	0.84	0.93	0.98	USDA Database, ID 172470	USDA Database, ID 172470	Gilani et al 2011 (FAO Subcommittee)	FAO/WHO 1991 P.33, rats
22	Pears, raw	0.36	5.55556	30.5556	52.7778	47.2222	11.1111	36.1111	30.5556	5.55556	47.2222	0.522	0.522	0.522	0.522	0.522	0.522	0.522	0.522	0.522	0.522	USDA Database, ID 169118	USDA Database, ID 169118	Based on TPD	Based on apple (Jørgensen et al. 2008)
23	Peanuts, dry roasted	24.4	24.5492	34.1393	63.1148	34.8361	24.3852	89.877	33.2377	9.42623	40.6967	0.95	0.93	0.94	0.92	0.935	0.955	0.87	0.79	0.91	0.922	USDA Database, ID 174262	USDA Database, ID 174262	Rutherfurd et al. 2014	Average of 3 values. For details, see Table S2
24	Peas, cooked	5.36	19.5896	36.0075	59.7015	58.5821	21.0821	57.8358	37.5	6.90299	43.2836	0.92	0.92	0.92	0.96	0.89	0.925	0.88	0.83	0.9	0.894	USDA Database, ID 170420	Ciuris et al. 2019, USDA Database	Rutherfurd et al. 2014	Average of 3 values. For details, see Table S2
25	Pumpkin Seed Kernel, raw	29.8	25.8389	42.2819	80.2013	40.9396	30.9396	93.6242	33.0537	19.094	52.349	0.9	0.9	0.9	0.9	0.9	0.9	0.9	0.9	0.9	0.9	USDA Database, ID 170557	USDA Database, ID 170557	From IVPD	Sa et al. 2020 (In Vitro Protein Digestibility)
26	Peppers, sweet, green (AND RED), cooked, boiled, drained, without salt	0.92	20.6522	32.6087	52.1739	44.5652	31.5217	52.1739	36.9565	13.0435	42.3913	0.806	0.806	0.806	0.806	0.806	0.806	0.806	0.806	0.806	0.806	USDA Database, 170428, 170110	USDA Database, 170428, 170110	Based on TPD of carrot (Jørgensen et al. 2008)	Based on TPD of carrot (Jørgensen et al. 2008)
27	QUINOA, UNCOOKED	14.1	28.8652	35.7447	59.5745	54.3262	36.3121	60.9929	29.8582	11.844	42.1277	0.917	0.917	0.917	0.917	0.917	0.917	0.917	0.917	0.917	0.917	USDA Database, ID 168874	USDA Database, ID 168874	Based on TPD	Boye et al. 2012
28	Rice, brown, cooked	2.74	24.0876	39.781	78.1022	36.1314	32.4818	83.9416	34.6715	12.0438	55.1095	0.93	0.829	0.835	0.93	0.66	0.78	0.88	0.869	0.86	0.84	USDA Database, ID 169704	USDA Database, ID 169704	Han et al. 2019. In vivo, rats	Based on average of TID IAASs.
29	Rice, white, cooked	2.7	23	35	77	35.8519	43.6296	91	35.6296	11.5556	0.57	0.82	0.79	0.7639	0.92	0.605	0.77	0.6924	0.8186	0.82	0.866	Ciuris et al. 2019, De vries 2020	Ciuris et al. 2019, De vries 2020	Rutherfurd et al. 2014	Rutherfurd et al. 2014 (fecal)
30	Sesame seeds, whole, roasted and toasted	17	29.3529	42.9412	76.4706	32	53.0588	94.6471	41.4118	21.8235	55.7059	0.75	0.75	0.75	0.75	0.75	0.75	0.75	0.75	0.75	0.7468	USDA Database, ID 170151	USDA Database, ID 170151	Based on TPD	Sa et al 2020
31	Soy drink	3.82	32.5271	57.0558	90.1162	65.0543	34.1268	91.7159	43.725	30.3942	55.4561	0.922	0.891	0.883	0.925	1.0195	0.924	0.906	0.998	0.904	0.89	Reynaud et al.2021	Reynaud et al. 2021	Reynaud et al. 2021	Reynaud et al. 2021
32	Strawberries, raw	0.67	17.9104	23.8806	50.7463	38.806	11.9403	61.194	29.8507	11.9403	28.3582	0.52	0.52	0.52	0.52	0.52	0.52	0.52	0.52	0.52	0.52	USDA Database, ID 167762	USDA Database, ID 167762	Based on TPD of apple (Jørgensen et al. 2008)	Based on apple (Jørgensen et al. 2008)
33	Sunflower, seeds	20.8	30.3846	54.8077	79.8077	45.0481	45.4327	88.2692	44.6154	16.7308	63.4615	0.79	0.8	0.79	0.77	0.81	0.805	0.78	0.81	0.79	0.9	USDA Database, ID 170562	USDA Database, ID 170562	Subcomm FAO 2011, In humans. P50	WHO/ FAO/ONU 2007 p.96
34	Tofu, commercial	10.2	28.4303	50.994	83.4858	60.4708	25.7226	85.7422	38.3583	24.8201	50.5427	0.956	0.929	0.933	0.939	0.847	0.953	0.93	1.026	0.933	0.93	Reynaud et al.2021	Reynaud et al. 2021	Reynaud et al. 2021	Anwuar et. EL-CHAGHABY 2019
35	Tomato products, canned, sauce	1.2	18.3333	22.5	31.6667	34.1667	18.3333	50	34.1667	8.33333	22.5	0.806	0.806	0.806	0.806	0.806	0.806	0.806	0.806	0.806	0.806	USDA Database, ID 170054	USDA Database, ID 170054	Based on TPD of carrot (Jørgensen et al. 2008)	Based on carrot (Jørgensen et al. 2008), rat assay
36	Tomatoes, red, ripe, raw, year round average	0.88	15.9091	20.4545	28.4091	30.6818	17.0455	46.5909	30.6818	6.81818	20.4545	0.806	0.806	0.806	0.806	0.806	0.806	0.806	0.806	0.806	0.806	USDA Database, ID 170457	USDA Database, ID 170457	Based on TPD of carrot (Jørgensen et al. 2008)	Based on carrot (Jørgensen et al. 2008), rat assay
37	Whole wheat pasta, cooked	5.99	23.3723	38.7312	68.2805	22.2037	37.0618	75.793	26.8781	12.8548	43.2387	0.95	0.92	0.94	0.89	0.93	0.945	0.89	0.91	0.9	0.92	USDA Database, ID 168910	USDA Database, ID 168910	Subcomm FAO 2011, In humans (from Desai et al 2018). From semolina	From average of AA TID

## Sheet: Average values of TPD
	Supplementary material
	Table S2: Average values of true protein digestibility of some food items
							References
ID	Food item	Value 1	Value 2	Value 3	Value 4	Mean	Value 1	Value 2	Value 3	Value 4
5	Black beans, cooked	0.8166	0.72			0.7683	Nosworthy et al. 2018. In vivo (rats)	FAO/ WHO 1991 P.39	NA	NA
12	Chickpea, cooked	0.835	0.871	0.8502	0.88	0.85905	Sa et al. 2020 (IVPD %)	Nosworthy et al. 2020 (in vivo)	Nosworthy, Neufeld, et al., 2017	FAO/ WHO 1991
14	Lentils, cooked	0.9095	0.9095	0.84		0.886333	Nosworthy et al. 2018. In vivo(rats), fecal	Nosworthy, Neufeld, et al., 2017	FAO/ WHO 1991, P.39 (canned lentils)	NA
17	oats, Cooked rolled	0.885	0.9	0.86	0.91	0.88875	Rutherfurd et al. 2016, in vivo(rat)	Boye et al. 2012. In vivo (rat). Rolled oats	FAO/WHO 1991, Table 5 (OATMEAL), humans	FAO/WHO 1991, table 5 (Rolled oats) TPD
23	Peanuts, roasted	0.909	0.918	0.94		0.922333	Rutherfurd et al. 2016, in vivo(rat)	Boye et al., 2012. In vivo (rat)	FAO/WHO 1991	NA
24	peas, cooked	0.89	0.903	0.888		0.893667	Rutherfurd et al. 2016, in vivo (rat)	Boye et al., 2012. In vivo (rat)	Jørgensen et al. 2008	NA
